# Supplementary material for: Selection and phenotypic characterization of a core collection of Brachypodium distachyon inbred lines
Source: BMC Plant Biol. 2014 Jan 14;14:25. doi: 10.1186/1471-2229-14-25 (PMC3925370; doi:10.1186/1471-2229-14-25)
Supplement: Additional file 1: Table S1 — Preliminary survey of growth habit, height, and seed detachment phenotypes for 171 B. distachyon lines grown outside without controlled vernalization, experiment 1. [file 1471-2229-14-25-S1.xlsx]

## Sheet: Sheet1
Supplemental Table 1. Growth habit, height, and seed detachment phenotypes for 171 B. distachyon lines grown outside without controlled vernalization.
Line	Growth Habit (order: erect> semi-erect > spreading > drooping > prostrate)	Maximum Height (cm)	Seed Detachment*	Notes
Adi-1	erect	42	2
Adi-2	erect	59	3
Adi-3	erect	49	2
Adi-4	erect	50	1
Adi-5	erect	56	4
Adi-6	erect	60	1
Adi-7	erect	49	3
Adi-8	erect	41	1
Adi-9	erect	43	2
Adi-10	erect	52	2	The roots were strong and especially difficult to pull out.
Adi-11	erect	51	2
Adi-12	spreading	36	2
Adi-13	erect	51	4
Adi-14	semi-erect	42	1
Adi-15	erect	55	2
Adi-16	erect	48	2
Adi-17	prostrate	46	4
Bd1-1	semi-erect	35	4
Bd2-3	erect	38	2
Bd3-1	erect	40	2
Bd18-1	erect	43	1
Bd21	spreading	28	2
Bd21-3	semi-erect	32	2
BdTR1a	prostrate	34	2
BdTR1b	prostrate	30	1
BdTR1c	prostrate	29	1
BdTR1d	prostrate	35	1
BdTR1e	prostrate	30	1
BdTR1f	prostrate	38	1
BdTR1g	prostrate	31	1
BdTR1h	prostrate	32	1
BdTR1i	prostrate	32	2
BdTR1j	prostrate	30	1
BdTR1k	prostrate	30	1
BdTR1m	prostrate	31	1
BdTR1n	prostrate	30	1
BdTR2a	spreading	30	2
BdTR2b	prostrate	31	1
BdTR2c	prostrate	30	2
BdTR2d	prostrate	32	1
BdTR2e	prostrate	32	2
BdTR2f	spreading	41	2
BdTR2g	semi-erect	44	1
BdTR2h	semi-erect	37	2
BdTR2i	spreading	40	2
BdTR2j	prostrate	37	2
BdTR2k	prostrate	44	1
BdTR2m	spreading	38	1
BdTR2n	spreading	37	2
BdTR2o	spreading	39	2
BdTR2p	spreading	34	1
BdTR2r	spreading	32	2
BdTR2s	spreading	39	2
BdTR3a	semi-erect	55	4
BdTR3b	semi-erect	54	4
BdTR3c	semi-erect	59	3
BdTR3d	semi-erect	54	2
BdTR3e	semi-erect	60	1
BdTR3f	semi-erect	56	1
BdTR3h	semi-erect	45	3
BdTR3i	semi-erect	50	4	Seeds were not quite mature and/or thin.
BdTR3j	spreading	52	1
BdTR3k	semi-erect	52	3
BdTR3m	semi-erect	50	4
BdTR3n	semi-erect	53	2
BdTR3o	semi-erect	52	4
BdTR3p	semi-erect	55	2
BdTR3r	semi-erect	52	4
BdTR3s	semi-erect	54	1
BdTR3t	semi-erect	47	4
BdTR5a	erect	52	4
BdTR5b		51	1
BdTR5c	semi-erect	36	1
BdTR5e	semi-erect	45	2
BdTR5f	semi-erect	39	1
BdTR5g	semi-erect	54	1
BdTR5h	semi-erect	40	2
BdTR5i	spreading	44	2
BdTR5j	semi-erect	50	2
BdTR5k	spreading	51	1
BdTR5m		45	1
BdTR5n	semi-erect	47	2
BdTR5o	semi-erect	52	4
BdTR7a	semi-erect	49	2	Many seeds were immature.
BdTR7b	spreading	46	4	Many seeds were immature.
BdTR8a	spreading	43	4
BdTR8c	spreading	47	4	Some seeds were immature.
BdTR8f	spreading	40	6	Many seeds were immature.
BdTR8i	spreading	56	4	Some seeds were immature.
BdTR8m	spreading	43	2	Many seeds were immature.
BdTR8n	spreading	43	4	Many seeds were immature.
BdTR9a	spreading	48	1
BdTR9b	spreading	53	1
BdTR9e	spreading	52	1
BdTR9g	spreading	49	1
BdTR9h	drooping	44	2
BdTR9i	spreading-prostrate	46	1
BdTR9j	spreading-prostrate	38	1
BdTR9k	spreading, drooping	44	2
BdTR10a	semi-erect	50	1
BdTR10b	semi-erect	56	1
BdTR10c	semi-erect	50	1
BdTR10d	erect	56	1
BdTR10e	erect	50	2
BdTR10f	semi-erect	47	2
BdTR10g	erect	51	2
BdTR10h	semi-erect	53	1
BdTR10i	semi-erect	52	2
BdTR10j	semi-erect	46	1
BdTR10k	semi-erect	51	2
BdTR10m	erect	54	2
BdTR10n	erect	56	4	Some seeds were less than fully mature.
BdTR10o	semi-erect	49	1
BdTR11a	spreading	46	4
BdTR11b	semi-erect	44	2
BdTR11c	semi-erect	49	2
BdTR11d	spreading	51	4
BdTR11e	semi-erect	41	4
BdTR11f		52	3
BdTR11g	semi-erect	45	2
BdTR11h		46	6	Many seeds were immature and incompletely filled.
BdTR11i	semi-erect	48	4	These plants had poor seed set.
BdTR12a	semi-erect	35	1
BdTR12b	semi-erect	42	1
BdTR12c	drooping	47	1
BdTR13a	semi-erect	47	4
BdTR13b	erect	54	3
BdTR13c	erect	53	2
BdTR13d	erect	53	4
BdTR13e	erect	47	4
BdTR13f	erect	55	4
BdTR13g	erect	57	4
BdTR13h	erect	51	4
BdTR13i	erect	47	3
BdTR13j	semi-erect	44	4
BdTR13k	erect	45	3
BdTR13m	semi-erect	46	4
BdTR13n	semi-erect	49	3
BdTR13o	semi-erect	45	2
Gaz-1	semi-erect	37	1
Gaz-2	semi-erect	45	1
Gaz-3	semi-erect	50	1
Gaz-4	erect	45	1
Gaz-5	prostrate	36	2
Gaz-6	erect	44	2
Gaz-7	erect	44	4
Gaz-8	semi-erect	37	2
Gaz-9	semi-erect	44	1
Kah-1	semi-erect	47	1
Kah-2	semi-erect	46	4
Kah-3	semi-erect	44	1
Kah-4	spreading	40	1
Kah-5	erect	43	1
Kah-6	semi-erect	45	3
Koz-1	semi-erect	50	2
Koz-2	semi-erect	56	2
Koz-3	erect	47	7	The top internode tended to be shorter than in Bd21-3, for example.
Koz-4	erect	40	4
Koz-5	semi-erect	49	4
Tek-1	spreading	36	6	Many seeds were immature and incompletely filled.
Tek-2	spreading	44	4	Many seeds were immature.
Tek-3	erect	36	4	Many seeds failed to fill.
Tek-4	spreading	45	4	Many seeds were immature.
Tek-5	spreading	41	6	Many seeds were immature and incompletely filled.
Tek-6	spreading	37	4	Many seeds were immature.
Tek-7	drooping	49	4
Tek-8	spreading	46	4	Many seeds were immature.
Tek-9	spreading	41	6	Many seeds were immature.
Tek-10	spreading	40	4
Tek-11	semi-erect	46	7	Seeds were incompletely filled. Little or no viable seed was produced.
Tek-12	semi-erect	50	4
* The relative ease with which seeds could be manually removed from the stem was scored qualitatively from 1 (very easy, i.e. seeds could be brushed off the plants) to 7 (very difficult, i.e. detaching the seeds required considerable force).
