# Supplementary material for: Selection and phenotypic characterization of a core collection of Brachypodium distachyon inbred lines
Source: BMC Plant Biol. 2014 Jan 14;14:25. doi: 10.1186/1471-2229-14-25 (PMC3925370; doi:10.1186/1471-2229-14-25)
Supplement: Additional file 3: Table S2 — Summary of phenotypes for the core set of natural accessions grown outside without controlled vernalization, experiment 1. [file 1471-2229-14-25-S3.xlsx]

## Sheet: Sheet1
Supplemental Table 2. Summary of phenotypes for the core set of natural accessions grown outside without additional vernalization, experiment 1.
Line	Maximum Height (cm)	Stem Density (mg/mm3)	NIR Spectrum 1	Growth Habit	Seed Detachment 2
Bd21-3	32	0.316107	reference	semi-erect	2
Bd21	28	0.280881	somewhat divergent	spreading	2
Bd3-1	40	0.273185	overlapping with Bd21-3	erect	2
Bd30-1	n.d. 3	n.d. 3	n.d. 3	n.d. 3	n.d. 3
Adi-10	52	0.316944	somewhat overlapping with Bd21-3	erect	2
Adi-12	36	0.269972	divergent	spreading	2
Gaz-8	37	0.279968	divergent	semi-erect	2
Koz-3	47	0.411425	divergent	erect	7
BdTR2g	44	0.182335	divergent	semi-erect	1
BdTR3c	59	0.188545	somewhat divergent	semi-erect	3
BdTR5i	44	0.373645	somewhat divergent	spreading	2
BdTR9k	44	0.317213	divergent	spreading, drooping	2
BdTR10c	50	0.209295	overlapping	semi-erect	1
BdTR11i	48	0.392944	divergent	semi-erect	5
BdTR12c	47	0.285531	divergent	drooping	1
BdTR13c	53	0.343089	divergent	erect	2
Bd1-1	35	0.41933	divergent	semi-erect	4
1 The divergence of a line's NIR spectrum from that of the reference line Bd21-3 was evaluated using principal component analysis.
2 The relative ease with which seeds could be manually removed from the stem was scored qualitatively from 1 (very easy) to 7 (very difficult).
3 n.d. = not determined
